# Supplementary material for: The lncRNA SNHG26 drives the inflammatory-to-proliferative state transition of keratinocyte progenitor cells during wound healing
Source: Nat Commun. 2024 Oct 5;15:8637. doi: 10.1038/s41467-024-52783-8 (PMC11452505; doi:10.1038/s41467-024-52783-8)
Supplement: Supplementary file 4 — Supplementary Data 1 [file 41467_2024_52783_MOESM4_ESM.xlsx]

## Sheet: Sheet1
Supplementary Data 1. Patient information
Donor	Gender	Ethnicity	Wound location	Experiment
1	F	Caucasian	Lower leg	RNA-seq
2	M	Caucasian	Lower leg	RNA-seq
3	F	Caucasian	Lower leg	RNA-seq
4	M	Caucasian	Lower leg	RNA-seq
5	F	Caucasian	Lower leg	RNA-seq
6	F	Caucasian	Lower leg	qPCR
7	F	Caucasian	Lower leg	qPCR
8	F	Caucasian	Lower leg	qPCR
9	F	Caucasian	Lower leg	qPCR
10	M	Caucasian	Lower leg	qPCR
11	M	Caucasian	Lower leg	qPCR
12	F	Caucasian	Lower leg	qPCR
13	F	Caucasian	Abdomen	qPCR
14	F	Caucasian	Abdomen	qPCR
15	M	Caucasian	Abdomen	qPCR
16	F	Caucasian	Abdomen	qPCR
17	M	Caucasian	Abdomen	qPCR
18	M	Caucasian	Abdomen	qPCR
19	F	Caucasian	Back	Spatial transcriptomic
20	M	Caucasian	Back	RNAscope
21	F	Caucasian	Back	RNAscope
22	F	Caucasian	Abdomen	ex vivo
23	F	Caucasian	Abdomen	ex vivo
24	F	Caucasian	Back	MACS Cell Separation
25	M	Caucasian	Back	MACS Cell Separation
26	F	Caucasian	Back	MACS Cell Separation
27	M	Caucasian	Back	MACS Cell Separation
28	F	Caucasian	Back	MACS Cell Separation
