# Supplementary material for: The lncRNA SNHG26 drives the inflammatory-to-proliferative state transition of keratinocyte progenitor cells during wound healing
Source: Nat Commun. 2024 Oct 5;15:8637. doi: 10.1038/s41467-024-52783-8 (PMC11452505; doi:10.1038/s41467-024-52783-8)
Supplement: Supplementary file 8 — Supplementary Data 5 [file 41467_2024_52783_MOESM8_ESM.xlsx]

## Sheet: SNHG26 pull down MS
Accession Number	prot_matches_sig+1 (SNHG26+1)	prot_matches_sig +1 (NC+1)	Fold change	Subcellular Location	Identified Proteins
ANXA2_HUMAN	18	1	18	Cytosol, Nucleus	Annexin A2 OS=Homo sapiens OX=9606 GN=ANXA2 PE=1 SV=2
IF2G_HUMAN	13	1	13	Intracellular	Eukaryotic translation initiation factor 2 subunit 3 OS=Homo sapiens OX=9606 GN=EIF2S3 PE=1 SV=3
ILF2_HUMAN	13	1	13	Nucleus	Interleukin enhancer-binding factor 2 OS=Homo sapiens OX=9606 GN=ILF2 PE=1 SV=2
EIF3E_HUMAN	24	2	12	Cytosol	Eukaryotic translation initiation factor 3 subunit E OS=Homo sapiens OX=9606 GN=EIF3E PE=1 SV=1
OST48_HUMAN	11	1	11	Endoplasmic reticulum	Dolichyl-diphosphooligosaccharide--protein glycosyltransferase 48 kDa subunit OS=Homo sapiens OX=9606 GN=DDOST PE=1 SV=4
HNRPQ_HUMAN	11	1	11	Cytosol	Heterogeneous nuclear ribonucleoprotein Q OS=Homo sapiens OX=9606 GN=SYNCRIP PE=1 SV=2
SYRC_HUMAN	10	1	10	No information.	Arginine--tRNA ligase, cytoplasmic OS=Homo sapiens OX=9606 GN=RARS PE=1 SV=2
PTBP1_HUMAN	10	1	10	Nucleoplasm	Polypyrimidine tract-binding protein 1 OS=Homo sapiens OX=9606 GN=PTBP1 PE=1 SV=1
TSP1_HUMAN	9	1	9	Plasma membrane	Thrombospondin-1 OS=Homo sapiens OX=9606 GN=THBS1 PE=1 SV=2
ACOT9_HUMAN	9	1	9	Cytosol ，Nucleus	Acyl-coenzyme A thioesterase 9, mitochondrial OS=Homo sapiens OX=9606 GN=ACOT9 PE=1 SV=2
HNRPK_HUMAN	9	1	9	Nucleus	Heterogeneous nuclear ribonucleoprotein K OS=Homo sapiens OX=9606 GN=HNRNPK PE=1 SV=1
AP3M1_HUMAN	8	1	8	Intracellular	AP-3 complex subunit mu-1 OS=Homo sapiens OX=9606 GN=AP3M1 PE=1 SV=1
DAZP1_HUMAN	8	1	8	DAZAP1,Nucleus , Cytosol	DAZ-associated protein 1 OS=Homo sapiens OX=9606 GN=DAZAP1 PE=1 SV=1
NEUA_HUMAN	8	1	8	Cytosol, Nucleus	N-acylneuraminate cytidylyltransferase OS=Homo sapiens OX=9606 GN=CMAS PE=1 SV=2
TBL2_HUMAN	8	1	8	Cytosol	Transducin beta-like protein 2 OS=Homo sapiens OX=9606 GN=TBL2 PE=1 SV=1
PTBP3_HUMAN	8	1	8	Nucleoplasm	Polypyrimidine tract-binding protein 3 OS=Homo sapiens OX=9606 GN=PTBP3 PE=1 SV=2
FEN1_HUMAN	7	1	7	Nucleoplasm , Nucleoli	Flap endonuclease 1 OS=Homo sapiens OX=9606 GN=FEN1 PE=1 SV=1
DEK_HUMAN	7	1	7	Nucleoplasm	Protein DEK OS=Homo sapiens OX=9606 GN=DEK PE=1 SV=1
HNRPD_HUMAN	7	1	7	Nucleoplasm	Heterogeneous nuclear ribonucleoprotein D0 OS=Homo sapiens OX=9606 GN=HNRNPD PE=1 SV=1
RBMS2_HUMAN	7	1	7	Nucleus, Cytosol	RNA-binding motif, single-stranded-interacting protein 2 OS=Homo sapiens OX=9606 GN=RBMS2 PE=1 SV=1
PCBP2_HUMAN	6	1	6	Nucleoplasm , Cytosol	Poly(rC)-binding protein 2 OS=Homo sapiens OX=9606 GN=PCBP2 PE=1 SV=1
SYEP_HUMAN	6	1	6	Cytosol	Bifunctional glutamate/proline--tRNA ligase OS=Homo sapiens OX=9606 GN=EPRS PE=1 SV=5
SYIC_HUMAN	6	1	6	Cytosol	Isoleucine--tRNA ligase, cytoplasmic OS=Homo sapiens OX=9606 GN=IARS PE=1 SV=2
SYK_HUMAN	6	1	6	Plasma membrane , Cytosol	Lysine--tRNA ligase OS=Homo sapiens OX=9606 GN=KARS1 PE=1 SV=3
EIF3G_HUMAN	6	1	6	Cytosol	Eukaryotic translation initiation factor 3 subunit G OS=Homo sapiens OX=9606 GN=EIF3G PE=1 SV=2
RRBP1_HUMAN	6	1	6	Endoplasmic reticulum	Ribosome-binding protein 1 OS=Homo sapiens OX=9606 GN=RRBP1 PE=1 SV=5
EF1G_HUMAN	39	7	5.57143	Cytosol	Elongation factor 1-gamma OS=Homo sapiens OX=9606 GN=EEF1G PE=1 SV=3
LAMB3_HUMAN	9	2	4.5	Cytosol	Laminin subunit beta-3 OS=Homo sapiens OX=9606 GN=LAMB3 PE=1 SV=1
PA2G4_HUMAN	22	5	4.4	Cytosol	Proliferation-associated protein 2G4 OS=Homo sapiens OX=9606 GN=PA2G4 PE=1 SV=3
IF2B_HUMAN	18	5	3.6	Cytosol , Nucleoli	Eukaryotic translation initiation factor 2 subunit 2 OS=Homo sapiens OX=9606 GN=EIF2S2 PE=1 SV=2
IF4A1_HUMAN	18	5	3.6	Cytosol	Eukaryotic initiation factor 4A-I OS=Homo sapiens OX=9606 GN=EIF4A1 PE=1 SV=1
EF1A3_HUMAN	48	17	2.82353	Cytosol	Putative elongation factor 1-alpha-like 3 OS=Homo sapiens OX=9606 GN=EEF1A1P5 PE=5 SV=1
ACTB_HUMAN	23	9	2.55556	Cytosol, Nucleus	Actin, cytoplasmic 1 OS=Homo sapiens OX=9606 GN=ACTB PE=1 SV=1
EIF3F_HUMAN	15	6	2.5	Cytosol	Eukaryotic translation initiation factor 3 subunit F OS=Homo sapiens OX=9606 GN=EIF3F PE=1 SV=1
ALBU_HUMAN	9	4	2.25	Cytosol	Serum albumin OS=Homo sapiens OX=9606 GN=ALB PE=1 SV=2
THIO_HUMAN	195	87	2.24138	Peroxisomes	Thioredoxin OS=Homo sapiens OX=9606 GN=TXN PE=1 SV=3
LAMC2_HUMAN	6	3	2	Cytosol	Laminin subunit gamma-2 OS=Homo sapiens OX=9606 GN=LAMC2 PE=1 SV=2
LAMA3_HUMAN	6	3	2	Cytosol	Laminin subunit alpha-3 OS=Homo sapiens OX=9606 GN=LAMA3 PE=1 SV=2

## Sheet: LAC Z sequence
GACCATGATTACGGATTCACTGGCCGTCGTTTTACAACGTCGTGACTGGGAAAACCCTGG CGTTACCCAACTTAATCGCCTTGCAGCACATCCCCCTTTCGCCAGCTGGCGTAATAGCGA AGAGGCCCGCACCGATCGCCCTTCCCAACAGTTGCGCAGCCTGAATGGCGAATGGCGCTT TGCCTGGTTTCCGGCACCAGAAGCGGTGCCGGAAAGCTGGCTGGAGTGCGATCTTCCTGA GGCCGATACTGTCGTCGTCCCCTCAAACTGGCAGATGCACGGTTACGATGCGCCCATCTA CACCAACGTAACCTATCCCATTACGGTCAATCCGCCGTTTGTTCCCACGGAGAATCCGAC GGGTTGTTACTCGCTCACATTTAATGTTGATGA…
