# Supplementary material for: The lncRNA SNHG26 drives the inflammatory-to-proliferative state transition of keratinocyte progenitor cells during wound healing
Source: Nat Commun. 2024 Oct 5;15:8637. doi: 10.1038/s41467-024-52783-8 (PMC11452505; doi:10.1038/s41467-024-52783-8)
Supplement: Supplementary file 9 — Supplementary Data 6 [file 41467_2024_52783_MOESM9_ESM.xlsx]

## Sheet: proteins
Symbol	ILF2-BioID2 signal+1	BioID2 Ctrl Signal+1	FC(ILF2BIOID/Ctrl)	Accession	Description
ACTB	39	1	39	P60709	>sp|P60709|ACTB_HUMAN Actin, cytoplasmic 1 OS=Homo sapiens OX=9606 GN=ACTB PE=1 SV=1
TGM1	15	1	15	P22735	>sp|P22735|TGM1_HUMAN Protein-glutamine gamma-glutamyltransferase K OS=Homo sapiens OX=9606 GN=TGM1 PE=1 SV=4
TRY6	13	1	13	Q8NHM4	>sp|Q8NHM4|TRY6_HUMAN Putative trypsin-6 OS=Homo sapiens OX=9606 GN=PRSS3P2 PE=5 SV=2
GSDMA	12	1	12	Q96QA5	>sp|Q96QA5|GSDMA_HUMAN Gasdermin-A OS=Homo sapiens OX=9606 GN=GSDMA PE=1 SV=4
EF2	12	1	12	P13639	>sp|P13639|EF2_HUMAN Elongation factor 2 OS=Homo sapiens OX=9606 GN=EEF2 PE=1 SV=4
TBA1B	10	1	10	P68363	>sp|P68363|TBA1B_HUMAN Tubulin alpha-1B chain OS=Homo sapiens OX=9606 GN=TUBA1B PE=1 SV=1
PSB5	9	1	9	P28074	>sp|P28074|PSB5_HUMAN Proteasome subunit beta type-5 OS=Homo sapiens OX=9606 GN=PSMB5 PE=1 SV=3
PRDX2	9	1	9	P32119	>sp|P32119|PRDX2_HUMAN Peroxiredoxin-2 OS=Homo sapiens OX=9606 GN=PRDX2 PE=1 SV=5
FILA	9	1	9	P20930	>sp|P20930|FILA_HUMAN Filaggrin OS=Homo sapiens OX=9606 GN=FLG PE=1 SV=3
MYH9	8	1	8	P35579	>sp|P35579|MYH9_HUMAN Myosin-9 OS=Homo sapiens OX=9606 GN=MYH9 PE=1 SV=4
LAMC2	7	1	7	Q13753	>sp|Q13753|LAMC2_HUMAN Laminin subunit gamma-2 OS=Homo sapiens OX=9606 GN=LAMC2 PE=1 SV=2
HSPB1	7	1	7	P04792	>sp|P04792|HSPB1_HUMAN Heat shock protein beta-1 OS=Homo sapiens OX=9606 GN=HSPB1 PE=1 SV=2
SPR1B	7	1	7	P22528	>sp|P22528|SPR1B_HUMAN Cornifin-B OS=Homo sapiens OX=9606 GN=SPRR1B PE=1 SV=2
CYTA	13	2	6.5	P01040	>sp|P01040|CYTA_HUMAN Cystatin-A OS=Homo sapiens OX=9606 GN=CSTA PE=1 SV=1
HORN	25	4	6.25	Q86YZ3	>sp|Q86YZ3|HORN_HUMAN Hornerin OS=Homo sapiens OX=9606 GN=HRNR PE=1 SV=2
POF1B	6	1	6	Q8WVV4	>sp|Q8WVV4|POF1B_HUMAN Protein POF1B OS=Homo sapiens OX=9606 GN=POF1B PE=1 SV=3
PSB6	6	1	6	P28072	>sp|P28072|PSB6_HUMAN Proteasome subunit beta type-6 OS=Homo sapiens OX=9606 GN=PSMB6 PE=1 SV=4
FILA2	23	4	5.75	Q5D862	>sp|Q5D862|FILA2_HUMAN Filaggrin-2 OS=Homo sapiens OX=9606 GN=FLG2 PE=1 SV=1
PLAK	41	8	5.125	P14923	>sp|P14923|PLAK_HUMAN Junction plakoglobin OS=Homo sapiens OX=9606 GN=JUP PE=1 SV=3
ANXA1	5	1	5	P04083	>sp|P04083|ANXA1_HUMAN Annexin A1 OS=Homo sapiens OX=9606 GN=ANXA1 PE=1 SV=2
HS90A	5	1	5	P07900	>sp|P07900|HS90A_HUMAN Heat shock protein HSP 90-alpha OS=Homo sapiens OX=9606 GN=HSP90AA1 PE=1 SV=5
DEF1	5	1	5	P59665	>sp|P59665|DEF1_HUMAN Neutrophil defensin 1 OS=Homo sapiens OX=9606 GN=DEFA1 PE=1 SV=1
DR9C7	5	1	5	Q8NEX9	>sp|Q8NEX9|DR9C7_HUMAN Short-chain dehydrogenase/reductase family 9C member 7 OS=Homo sapiens OX=9606 GN=SDR9C7 PE=1 SV=1
TITIN	5	1	5	Q8WZ42	>sp|Q8WZ42|TITIN_HUMAN Titin OS=Homo sapiens OX=9606 GN=TTN PE=1 SV=4
HSP7C	13	3	4.33333	P11142	>sp|P11142|HSP7C_HUMAN Heat shock cognate 71 kDa protein OS=Homo sapiens OX=9606 GN=HSPA8 PE=1 SV=1
PSA1	4	1	4	P25786	>sp|P25786|PSA1_HUMAN Proteasome subunit alpha type-1 OS=Homo sapiens OX=9606 GN=PSMA1 PE=1 SV=1
PPGB	4	1	4	P10619	>sp|P10619|PPGB_HUMAN Lysosomal protective protein OS=Homo sapiens OX=9606 GN=CTSA PE=1 SV=2
S10A7	4	1	4	P31151	>sp|P31151|S10A7_HUMAN Protein S100-A7 OS=Homo sapiens OX=9606 GN=S100A7 PE=1 SV=4
ENPL	4	1	4	P14625	>sp|P14625|ENPL_HUMAN Endoplasmin OS=Homo sapiens OX=9606 GN=HSP90B1 PE=1 SV=1
TPIS	4	1	4	P60174	>sp|P60174|TPIS_HUMAN Triosephosphate isomerase OS=Homo sapiens OX=9606 GN=TPI1 PE=1 SV=4
SAP3	4	1	4	P17900	>sp|P17900|SAP3_HUMAN Ganglioside GM2 activator OS=Homo sapiens OX=9606 GN=GM2A PE=1 SV=4
CAN7	4	1	4	Q9Y6W3	>sp|Q9Y6W3|CAN7_HUMAN Calpain-7 OS=Homo sapiens OX=9606 GN=CAPN7 PE=1 SV=1
NUDT5	4	1	4	Q9UKK9	>sp|Q9UKK9|NUDT5_HUMAN ADP-sugar pyrophosphatase OS=Homo sapiens OX=9606 GN=NUDT5 PE=1 SV=1
PLBL1	4	1	4	Q6P4A8	>sp|Q6P4A8|PLBL1_HUMAN Phospholipase B-like 1 OS=Homo sapiens OX=9606 GN=PLBD1 PE=1 SV=2
SLPI	4	1	4	P03973	>sp|P03973|SLPI_HUMAN Antileukoproteinase OS=Homo sapiens OX=9606 GN=SLPI PE=1 SV=2
DESP	185	50	3.7	P15924	>sp|P15924|DESP_HUMAN Desmoplakin OS=Homo sapiens OX=9606 GN=DSP PE=1 SV=3
SDC4	7	2	3.5	P31431	>sp|P31431|SDC4_HUMAN Syndecan-4 OS=Homo sapiens OX=9606 GN=SDC4 PE=1 SV=2
DSC3	7	2	3.5	Q14574	>sp|Q14574|DSC3_HUMAN Desmocollin-3 OS=Homo sapiens OX=9606 GN=DSC3 PE=1 SV=3
G3P	21	6	3.5	P04406	>sp|P04406|G3P_HUMAN Glyceraldehyde-3-phosphate dehydrogenase OS=Homo sapiens OX=9606 GN=GAPDH PE=1 SV=3
LORI	7	2	3.5	P23490	>sp|P23490|LORI_HUMAN Loricrin OS=Homo sapiens OX=9606 GN=LORICRIN PE=1 SV=2
SPB12	20	6	3.33333	Q96P63	>sp|Q96P63|SPB12_HUMAN Serpin B12 OS=Homo sapiens OX=9606 GN=SERPINB12 PE=1 SV=1
LX12B	10	3	3.33333	O75342	>sp|O75342|LX12B_HUMAN Arachidonate 12-lipoxygenase, 12R-type OS=Homo sapiens OX=9606 GN=ALOX12B PE=1 SV=1
UBB	20	6	3.33333	P0CG47	>sp|P0CG47|UBB_HUMAN Polyubiquitin-B OS=Homo sapiens OX=9606 GN=UBB PE=1 SV=1
SPB3	22	7	3.14286	P29508	>sp|P29508|SPB3_HUMAN Serpin B3 OS=Homo sapiens OX=9606 GN=SERPINB3 PE=1 SV=2
LAMB3	3	1	3	Q13751	>sp|Q13751|LAMB3_HUMAN Laminin subunit beta-3 OS=Homo sapiens OX=9606 GN=LAMB3 PE=1 SV=1
CALL5	9	3	3	Q9NZT1	>sp|Q9NZT1|CALL5_HUMAN Calmodulin-like protein 5 OS=Homo sapiens OX=9606 GN=CALML5 PE=1 SV=2
ZA2G	9	3	3	P25311	>sp|P25311|ZA2G_HUMAN Zinc-alpha-2-glycoprotein OS=Homo sapiens OX=9606 GN=AZGP1 PE=1 SV=2
PCDGL	3	1	3	Q9Y5F7	>sp|Q9Y5F7|PCDGL_HUMAN Protocadherin gamma-C4 OS=Homo sapiens OX=9606 GN=PCDHGC4 PE=1 SV=1
PUR6	3	1	3	P22234	>sp|P22234|PUR6_HUMAN Bifunctional phosphoribosylaminoimidazole carboxylase/phosphoribosylaminoimidazole succinocarboxamide synthetase OS=Homo sapiens OX=9606 GN=PAICS PE=1 SV=3
CDD	3	1	3	P32320	>sp|P32320|CDD_HUMAN Cytidine deaminase OS=Homo sapiens OX=9606 GN=CDA PE=1 SV=2
RNAS7	3	1	3	Q9H1E1	>sp|Q9H1E1|RNAS7_HUMAN Ribonuclease 7 OS=Homo sapiens OX=9606 GN=RNASE7 PE=1 SV=2
IGKC	3	1	3	P01834	>sp|P01834|IGKC_HUMAN Immunoglobulin kappa constant OS=Homo sapiens OX=9606 GN=IGKC PE=1 SV=2
TSP1	3	1	3	P07996	>sp|P07996|TSP1_HUMAN Thrombospondin-1 OS=Homo sapiens OX=9606 GN=THBS1 PE=1 SV=2
SAHH	6	2	3	P23526	>sp|P23526|SAHH_HUMAN Adenosylhomocysteinase OS=Homo sapiens OX=9606 GN=AHCY PE=1 SV=4
SPA12	3	1	3	Q8IW75	>sp|Q8IW75|SPA12_HUMAN Serpin A12 OS=Homo sapiens OX=9606 GN=SERPINA12 PE=1 SV=1
CO1A1	3	1	3	P02452	>sp|P02452|CO1A1_HUMAN Collagen alpha-1(I) chain OS=Homo sapiens OX=9606 GN=COL1A1 PE=1 SV=6
LEG7	6	2	3	P47929	>sp|P47929|LEG7_HUMAN Galectin-7 OS=Homo sapiens OX=9606 GN=LGALS7 PE=1 SV=2
EZRI	3	1	3	P15311	>sp|P15311|EZRI_HUMAN Ezrin OS=Homo sapiens OX=9606 GN=EZR PE=1 SV=4
LMNA	3	1	3	P02545	>sp|P02545|LMNA_HUMAN Prelamin-A/C OS=Homo sapiens OX=9606 GN=LMNA PE=1 SV=1
UGDH	3	1	3	O60701	>sp|O60701|UGDH_HUMAN UDP-glucose 6-dehydrogenase OS=Homo sapiens OX=9606 GN=UGDH PE=1 SV=1
FABPH	6	2	3	P05413	>sp|P05413|FABPH_HUMAN Fatty acid-binding protein, heart OS=Homo sapiens OX=9606 GN=FABP3 PE=1 SV=4
H2B1K	3	1	3	O60814	>sp|O60814|H2B1K_HUMAN Histone H2B type 1-K OS=Homo sapiens OX=9606 GN=H2BC12 PE=1 SV=3
S10A6	3	1	3	P06703	>sp|P06703|S10A6_HUMAN Protein S100-A6 OS=Homo sapiens OX=9606 GN=S100A6 PE=1 SV=1
FBX50	3	1	3	Q6ZVX7	>sp|Q6ZVX7|FBX50_HUMAN F-box only protein 50 OS=Homo sapiens OX=9606 GN=NCCRP1 PE=1 SV=1
PSB2	3	1	3	P49721	>sp|P49721|PSB2_HUMAN Proteasome subunit beta type-2 OS=Homo sapiens OX=9606 GN=PSMB2 PE=1 SV=1
ECM1	3	1	3	Q16610	>sp|Q16610|ECM1_HUMAN Extracellular matrix protein 1 OS=Homo sapiens OX=9606 GN=ECM1 PE=1 SV=2
MYO16	3	1	3	Q9Y6X6	>sp|Q9Y6X6|MYO16_HUMAN Unconventional myosin-XVI OS=Homo sapiens OX=9606 GN=MYO16 PE=1 SV=3
SH3R3	3	1	3	Q8TEJ3	>sp|Q8TEJ3|SH3R3_HUMAN E3 ubiquitin-protein ligase SH3RF3 OS=Homo sapiens OX=9606 GN=SH3RF3 PE=1 SV=2
IRAG2	3	1	3	Q12912	>sp|Q12912|IRAG2_HUMAN Inositol 1,4,5-triphosphate receptor associated 2 OS=Homo sapiens OX=9606 GN=IRAG2 PE=1 SV=3
S10AE	3	1	3	Q9HCY8	>sp|Q9HCY8|S10AE_HUMAN Protein S100-A14 OS=Homo sapiens OX=9606 GN=S100A14 PE=1 SV=1
TKT	3	1	3	P29401	>sp|P29401|TKT_HUMAN Transketolase OS=Homo sapiens OX=9606 GN=TKT PE=1 SV=3
KPLCE	6	2	3	Q5T750	>sp|Q5T750|KPLCE_HUMAN Protein KPLCE OS=Homo sapiens OX=9606 GN=KPLCE PE=1 SV=1
IDHC	3	1	3	O75874	>sp|O75874|IDHC_HUMAN Isocitrate dehydrogenase [NADP] cytoplasmic OS=Homo sapiens OX=9606 GN=IDH1 PE=1 SV=2
AHNK	3	1	3	Q09666	>sp|Q09666|AHNK_HUMAN Neuroblast differentiation-associated protein AHNAK OS=Homo sapiens OX=9606 GN=AHNAK PE=1 SV=2
CATA	14	5	2.8	P04040	>sp|P04040|CATA_HUMAN Catalase OS=Homo sapiens OX=9606 GN=CAT PE=1 SV=3
S10A9	8	3	2.66667	P06702	>sp|P06702|S10A9_HUMAN Protein S100-A9 OS=Homo sapiens OX=9606 GN=S100A9 PE=1 SV=1
CDSN	8	3	2.66667	Q15517	>sp|Q15517|CDSN_HUMAN Corneodesmosin OS=Homo sapiens OX=9606 GN=CDSN PE=1 SV=3
DSC1	25	10	2.5	Q08554	>sp|Q08554|DSC1_HUMAN Desmocollin-1 OS=Homo sapiens OX=9606 GN=DSC1 PE=1 SV=2
ENOA	5	2	2.5	P06733	>sp|P06733|ENOA_HUMAN Alpha-enolase OS=Homo sapiens OX=9606 GN=ENO1 PE=1 SV=2
UBF1	5	2	2.5	P17480	>sp|P17480|UBF1_HUMAN Nucleolar transcription factor 1 OS=Homo sapiens OX=9606 GN=UBTF PE=1 SV=1
HUTH	5	2	2.5	P42357	>sp|P42357|HUTH_HUMAN Histidine ammonia-lyase OS=Homo sapiens OX=9606 GN=HAL PE=1 SV=1
TALDO	5	2	2.5	P37837	>sp|P37837|TALDO_HUMAN Transaldolase OS=Homo sapiens OX=9606 GN=TALDO1 PE=1 SV=2
DSG1	32	13	2.46154	Q02413	>sp|Q02413|DSG1_HUMAN Desmoglein-1 OS=Homo sapiens OX=9606 GN=DSG1 PE=1 SV=2
TGM3	17	7	2.42857	Q08188	>sp|Q08188|TGM3_HUMAN Protein-glutamine gamma-glutamyltransferase E OS=Homo sapiens OX=9606 GN=TGM3 PE=1 SV=4
ARGI1	12	5	2.4	P05089	>sp|P05089|ARGI1_HUMAN Arginase-1 OS=Homo sapiens OX=9606 GN=ARG1 PE=1 SV=2
FABP5	7	3	2.33333	Q01469	>sp|Q01469|FABP5_HUMAN Fatty acid-binding protein 5 OS=Homo sapiens OX=9606 GN=FABP5 PE=1 SV=3
A2ML1	7	3	2.33333	A8K2U0	>sp|A8K2U0|A2ML1_HUMAN Alpha-2-macroglobulin-like protein 1 OS=Homo sapiens OX=9606 GN=A2ML1 PE=1 SV=3
PRDX1	7	3	2.33333	Q06830	>sp|Q06830|PRDX1_HUMAN Peroxiredoxin-1 OS=Homo sapiens OX=9606 GN=PRDX1 PE=1 SV=1
GGCT	9	4	2.25	O75223	>sp|O75223|GGCT_HUMAN Gamma-glutamylcyclotransferase OS=Homo sapiens OX=9606 GN=GGCT PE=1 SV=1
ANXA2	21	10	2.1	P07355	>sp|P07355|ANXA2_HUMAN Annexin A2 OS=Homo sapiens OX=9606 GN=ANXA2 PE=1 SV=2
CALL3	2	1	2	P27482	>sp|P27482|CALL3_HUMAN Calmodulin-like protein 3 OS=Homo sapiens OX=9606 GN=CALML3 PE=1 SV=2
FLNB	2	1	2	O75369	>sp|O75369|FLNB_HUMAN Filamin-B OS=Homo sapiens OX=9606 GN=FLNB PE=1 SV=2
LOXE3	4	2	2	Q9BYJ1	>sp|Q9BYJ1|LOXE3_HUMAN Hydroperoxide isomerase ALOXE3 OS=Homo sapiens OX=9606 GN=ALOXE3 PE=1 SV=1
THA11	2	1	2	Q96EK4	>sp|Q96EK4|THA11_HUMAN THAP domain-containing protein 11 OS=Homo sapiens OX=9606 GN=THAP11 PE=1 SV=2
PSA5	2	1	2	P28066	>sp|P28066|PSA5_HUMAN Proteasome subunit alpha type-5 OS=Homo sapiens OX=9606 GN=PSMA5 PE=1 SV=3
S10A8	10	5	2	P05109	>sp|P05109|S10A8_HUMAN Protein S100-A8 OS=Homo sapiens OX=9606 GN=S100A8 PE=1 SV=1
AL9A1	2	1	2	P49189	>sp|P49189|AL9A1_HUMAN 4-trimethylaminobutyraldehyde dehydrogenase OS=Homo sapiens OX=9606 GN=ALDH9A1 PE=1 SV=3
VINC	2	1	2	P18206	>sp|P18206|VINC_HUMAN Vinculin OS=Homo sapiens OX=9606 GN=VCL PE=1 SV=4
HS71A	2	1	2	P0DMV8	>sp|P0DMV8|HS71A_HUMAN Heat shock 70 kDa protein 1A OS=Homo sapiens OX=9606 GN=HSPA1A PE=1 SV=1
PSA3	2	1	2	P25788	>sp|P25788|PSA3_HUMAN Proteasome subunit alpha type-3 OS=Homo sapiens OX=9606 GN=PSMA3 PE=1 SV=2
G6PI	2	1	2	P06744	>sp|P06744|G6PI_HUMAN Glucose-6-phosphate isomerase OS=Homo sapiens OX=9606 GN=GPI PE=1 SV=4
PLEC	2	1	2	Q15149	>sp|Q15149|PLEC_HUMAN Plectin OS=Homo sapiens OX=9606 GN=PLEC PE=1 SV=3
NAGAB	2	1	2	P17050	>sp|P17050|NAGAB_HUMAN Alpha-N-acetylgalactosaminidase OS=Homo sapiens OX=9606 GN=NAGA PE=1 SV=2
CLOCK	2	1	2	O15516	>sp|O15516|CLOCK_HUMAN Circadian locomoter output cycles protein kaput OS=Homo sapiens OX=9606 GN=CLOCK PE=1 SV=1
CYTM	2	1	2	Q15828	>sp|Q15828|CYTM_HUMAN Cystatin-M OS=Homo sapiens OX=9606 GN=CST6 PE=1 SV=1
IL36G	2	1	2	Q9NZH8	>sp|Q9NZH8|IL36G_HUMAN Interleukin-36 gamma OS=Homo sapiens OX=9606 GN=IL36G PE=1 SV=1
BGH3	2	1	2	Q15582	>sp|Q15582|BGH3_HUMAN Transforming growth factor-beta-induced protein ig-h3 OS=Homo sapiens OX=9606 GN=TGFBI PE=1 SV=1
H31	4	2	2	P68431	>sp|P68431|H31_HUMAN Histone H3.1 OS=Homo sapiens OX=9606 GN=H3C1 PE=1 SV=2
LAMA3	2	1	2	Q16787	>sp|Q16787|LAMA3_HUMAN Laminin subunit alpha-3 OS=Homo sapiens OX=9606 GN=LAMA3 PE=1 SV=3
TSG10	2	1	2	Q9BZW7	>sp|Q9BZW7|TSG10_HUMAN Testis-specific gene 10 protein OS=Homo sapiens OX=9606 GN=TSGA10 PE=1 SV=1
PCDBF	2	1	2	Q9Y5E8	>sp|Q9Y5E8|PCDBF_HUMAN Protocadherin beta-15 OS=Homo sapiens OX=9606 GN=PCDHB15 PE=2 SV=1
HS90B	4	2	2	P08238	>sp|P08238|HS90B_HUMAN Heat shock protein HSP 90-beta OS=Homo sapiens OX=9606 GN=HSP90AB1 PE=1 SV=4
OASL	2	1	2	Q15646	>sp|Q15646|OASL_HUMAN 2'-5'-oligoadenylate synthase-like protein OS=Homo sapiens OX=9606 GN=OASL PE=1 SV=2
U17L3	2	1	2	A6NCW0	>sp|A6NCW0|U17L3_HUMAN Ubiquitin carboxyl-terminal hydrolase 17-like protein 3 OS=Homo sapiens OX=9606 GN=USP17L3 PE=3 SV=1
DLDH	2	1	2	P09622	>sp|P09622|DLDH_HUMAN Dihydrolipoyl dehydrogenase, mitochondrial OS=Homo sapiens OX=9606 GN=DLD PE=1 SV=2
MCM7	2	1	2	P33993	>sp|P33993|MCM7_HUMAN DNA replication licensing factor MCM7 OS=Homo sapiens OX=9606 GN=MCM7 PE=1 SV=4
EPHB4	2	1	2	P54760	>sp|P54760|EPHB4_HUMAN Ephrin type-B receptor 4 OS=Homo sapiens OX=9606 GN=EPHB4 PE=1 SV=2
PIP	2	1	2	P12273	>sp|P12273|PIP_HUMAN Prolactin-inducible protein OS=Homo sapiens OX=9606 GN=PIP PE=1 SV=1
KCRM	2	1	2	P06732	>sp|P06732|KCRM_HUMAN Creatine kinase M-type OS=Homo sapiens OX=9606 GN=CKM PE=1 SV=2
ENOG	2	1	2	P09104	>sp|P09104|ENOG_HUMAN Gamma-enolase OS=Homo sapiens OX=9606 GN=ENO2 PE=1 SV=3
GRM6	2	1	2	O15303	>sp|O15303|GRM6_HUMAN Metabotropic glutamate receptor 6 OS=Homo sapiens OX=9606 GN=GRM6 PE=1 SV=2
PSA2	2	1	2	P25787	>sp|P25787|PSA2_HUMAN Proteasome subunit alpha type-2 OS=Homo sapiens OX=9606 GN=PSMA2 PE=1 SV=2
LEG3	2	1	2	P17931	>sp|P17931|LEG3_HUMAN Galectin-3 OS=Homo sapiens OX=9606 GN=LGALS3 PE=1 SV=5
RS14	2	1	2	P62263	>sp|P62263|RS14_HUMAN Small ribosomal subunit protein uS11 OS=Homo sapiens OX=9606 GN=RPS14 PE=1 SV=3
BLMH	4	2	2	Q13867	>sp|Q13867|BLMH_HUMAN Bleomycin hydrolase OS=Homo sapiens OX=9606 GN=BLMH PE=1 SV=1
RL12	2	1	2	P30050	>sp|P30050|RL12_HUMAN Large ribosomal subunit protein uL11 OS=Homo sapiens OX=9606 GN=RPL12 PE=1 SV=1
PLCL1	2	1	2	Q15111	>sp|Q15111|PLCL1_HUMAN Inactive phospholipase C-like protein 1 OS=Homo sapiens OX=9606 GN=PLCL1 PE=1 SV=3
MDHM	2	1	2	P40926	>sp|P40926|MDHM_HUMAN Malate dehydrogenase, mitochondrial OS=Homo sapiens OX=9606 GN=MDH2 PE=1 SV=3
TPM3	2	1	2	P06753	>sp|P06753|TPM3_HUMAN Tropomyosin alpha-3 chain OS=Homo sapiens OX=9606 GN=TPM3 PE=1 SV=2
MGAL	2	1	2	Q2M2H8	>sp|Q2M2H8|MGAL_HUMAN Probable maltase-glucoamylase 2 OS=Homo sapiens OX=9606 GN=MGAM2 PE=1 SV=3
S10AB	2	1	2	P31949	>sp|P31949|S10AB_HUMAN Protein S100-A11 OS=Homo sapiens OX=9606 GN=S100A11 PE=1 SV=2
LDHB	2	1	2	P07195	>sp|P07195|LDHB_HUMAN L-lactate dehydrogenase B chain OS=Homo sapiens OX=9606 GN=LDHB PE=1 SV=2
DRC2	2	1	2	Q8IXS2	>sp|Q8IXS2|DRC2_HUMAN Dynein regulatory complex subunit 2 OS=Homo sapiens OX=9606 GN=CCDC65 PE=1 SV=2
TET1	2	1	2	Q8NFU7	>sp|Q8NFU7|TET1_HUMAN Methylcytosine dioxygenase TET1 OS=Homo sapiens OX=9606 GN=TET1 PE=1 SV=2
CENPJ	2	1	2	Q9HC77	>sp|Q9HC77|CENPJ_HUMAN Centromere protein J OS=Homo sapiens OX=9606 GN=CENPJ PE=1 SV=2
SYTC	2	1	2	P26639	>sp|P26639|SYTC_HUMAN Threonine--tRNA ligase 1, cytoplasmic OS=Homo sapiens OX=9606 GN=TARS1 PE=1 SV=3
TRNK1	2	1	2	O15050	>sp|O15050|TRNK1_HUMAN TPR and ankyrin repeat-containing protein 1 OS=Homo sapiens OX=9606 GN=TRANK1 PE=2 SV=4
TERA	2	1	2	P55072	>sp|P55072|TERA_HUMAN Transitional endoplasmic reticulum ATPase OS=Homo sapiens OX=9606 GN=VCP PE=1 SV=4
AN13B	2	1	2	Q86YJ7	>sp|Q86YJ7|AN13B_HUMAN Ankyrin repeat domain-containing protein 13B OS=Homo sapiens OX=9606 GN=ANKRD13B PE=1 SV=4
SUCB2	2	1	2	Q96I99	>sp|Q96I99|SUCB2_HUMAN Succinate--CoA ligase [GDP-forming] subunit beta, mitochondrial OS=Homo sapiens OX=9606 GN=SUCLG2 PE=1 SV=2
LSM4	2	1	2	Q9Y4Z0	>sp|Q9Y4Z0|LSM4_HUMAN U6 snRNA-associated Sm-like protein LSm4 OS=Homo sapiens OX=9606 GN=LSM4 PE=1 SV=1
PPR29	2	1	2	Q5R3F8	>sp|Q5R3F8|PPR29_HUMAN Protein phosphatase 1 regulatory subunit 29 OS=Homo sapiens OX=9606 GN=ELFN2 PE=1 SV=1
PCD12	2	1	2	Q9NPG4	>sp|Q9NPG4|PCD12_HUMAN Protocadherin-12 OS=Homo sapiens OX=9606 GN=PCDH12 PE=1 SV=1
S72L3	2	1	2	A0A1W2PQJ5	>sp|A0A1W2PQJ5|S72L3_HUMAN RNA polymerase II subunit A C-terminal domain phosphatase SSU72 like protein 3 OS=Homo sapiens OX=9606 GN=SSU72L3 PE=3 SV=1
STS	2	1	2	P08842	>sp|P08842|STS_HUMAN Steryl-sulfatase OS=Homo sapiens OX=9606 GN=STS PE=1 SV=2
TRY1	4	2	2	P07477	>sp|P07477|TRY1_HUMAN Serine protease 1 OS=Homo sapiens OX=9606 GN=PRSS1 PE=1 SV=1
GGH	2	1	2	Q92820	>sp|Q92820|GGH_HUMAN Gamma-glutamyl hydrolase OS=Homo sapiens OX=9606 GN=GGH PE=1 SV=2
IF6	2	1	2	P56537	>sp|P56537|IF6_HUMAN Eukaryotic translation initiation factor 6 OS=Homo sapiens OX=9606 GN=EIF6 PE=1 SV=1
TPD53	2	1	2	Q16890	>sp|Q16890|TPD53_HUMAN Tumor protein D53 OS=Homo sapiens OX=9606 GN=TPD52L1 PE=1 SV=1
NUD14	2	1	2	O95848	>sp|O95848|NUD14_HUMAN Uridine diphosphate glucose pyrophosphatase NUDT14 OS=Homo sapiens OX=9606 GN=NUDT14 PE=1 SV=2
TICRR	2	1	2	Q7Z2Z1	>sp|Q7Z2Z1|TICRR_HUMAN Treslin OS=Homo sapiens OX=9606 GN=TICRR PE=1 SV=2
CYTC	2	1	2	P01034	>sp|P01034|CYTC_HUMAN Cystatin-C OS=Homo sapiens OX=9606 GN=CST3 PE=1 SV=1
DDX28	2	1	2	Q9NUL7	>sp|Q9NUL7|DDX28_HUMAN Probable ATP-dependent RNA helicase DDX28 OS=Homo sapiens OX=9606 GN=DDX28 PE=1 SV=2
PAI2	2	1	2	P05120	>sp|P05120|PAI2_HUMAN Plasminogen activator inhibitor 2 OS=Homo sapiens OX=9606 GN=SERPINB2 PE=1 SV=2
GPC1	2	1	2	P35052	>sp|P35052|GPC1_HUMAN Glypican-1 OS=Homo sapiens OX=9606 GN=GPC1 PE=1 SV=2
CRCT1	2	1	2	Q9UGL9	>sp|Q9UGL9|CRCT1_HUMAN Cysteine-rich C-terminal protein 1 OS=Homo sapiens OX=9606 GN=CRCT1 PE=1 SV=1
RB11A	2	1	2	P62491	>sp|P62491|RB11A_HUMAN Ras-related protein Rab-11A OS=Homo sapiens OX=9606 GN=RAB11A PE=1 SV=3
SPB7	2	1	2	O75635	>sp|O75635|SPB7_HUMAN Serpin B7 OS=Homo sapiens OX=9606 GN=SERPINB7 PE=1 SV=1
IGLL5	2	1	2	B9A064	>sp|B9A064|IGLL5_HUMAN Immunoglobulin lambda-like polypeptide 5 OS=Homo sapiens OX=9606 GN=IGLL5 PE=1 SV=2
CE192	2	1	2	Q8TEP8	>sp|Q8TEP8|CE192_HUMAN Centrosomal protein of 192 kDa OS=Homo sapiens OX=9606 GN=CEP192 PE=1 SV=3
SOS2	2	1	2	Q07890	>sp|Q07890|SOS2_HUMAN Son of sevenless homolog 2 OS=Homo sapiens OX=9606 GN=SOS2 PE=1 SV=2
NDKA	2	1	2	P15531	>sp|P15531|NDKA_HUMAN Nucleoside diphosphate kinase A OS=Homo sapiens OX=9606 GN=NME1 PE=1 SV=1
IDHP	2	1	2	P48735	>sp|P48735|IDHP_HUMAN Isocitrate dehydrogenase [NADP], mitochondrial OS=Homo sapiens OX=9606 GN=IDH2 PE=1 SV=2
ACTBL	2	1	2	Q562R1	>sp|Q562R1|ACTBL_HUMAN Beta-actin-like protein 2 OS=Homo sapiens OX=9606 GN=ACTBL2 PE=1 SV=2
AT11A	2	1	2	P98196	>sp|P98196|AT11A_HUMAN Phospholipid-transporting ATPase IH OS=Homo sapiens OX=9606 GN=ATP11A PE=1 SV=3
PNPH	2	1	2	P00491	>sp|P00491|PNPH_HUMAN Purine nucleoside phosphorylase OS=Homo sapiens OX=9606 GN=PNP PE=1 SV=2
CH60	4	2	2	P10809	>sp|P10809|CH60_HUMAN 60 kDa heat shock protein, mitochondrial OS=Homo sapiens OX=9606 GN=HSPD1 PE=1 SV=2
PASK	2	1	2	Q96RG2	>sp|Q96RG2|PASK_HUMAN PAS domain-containing serine/threonine-protein kinase OS=Homo sapiens OX=9606 GN=PASK PE=1 SV=3
IF4A1	2	1	2	P60842	>sp|P60842|IF4A1_HUMAN Eukaryotic initiation factor 4A-I OS=Homo sapiens OX=9606 GN=EIF4A1 PE=1 SV=1
CASB	2	1	2	P05814	>sp|P05814|CASB_HUMAN Beta-casein OS=Homo sapiens OX=9606 GN=CSN2 PE=1 SV=4
NOLC1	2	1	2	Q14978	>sp|Q14978|NOLC1_HUMAN Nucleolar and coiled-body phosphoprotein 1 OS=Homo sapiens OX=9606 GN=NOLC1 PE=1 SV=2
CISY	2	1	2	O75390	>sp|O75390|CISY_HUMAN Citrate synthase, mitochondrial OS=Homo sapiens OX=9606 GN=CS PE=1 SV=2
IGHA1	2	1	2	P01876	>sp|P01876|IGHA1_HUMAN Immunoglobulin heavy constant alpha 1 OS=Homo sapiens OX=9606 GN=IGHA1 PE=1 SV=3
DJC18	2	1	2	Q9H819	>sp|Q9H819|DJC18_HUMAN DnaJ homolog subfamily C member 18 OS=Homo sapiens OX=9606 GN=DNAJC18 PE=1 SV=1
HARS1	2	1	2	P12081	>sp|P12081|HARS1_HUMAN Histidine--tRNA ligase, cytoplasmic OS=Homo sapiens OX=9606 GN=HARS1 PE=1 SV=2
FAS	2	1	2	P49327	>sp|P49327|FAS_HUMAN Fatty acid synthase OS=Homo sapiens OX=9606 GN=FASN PE=1 SV=3
