# Supplementary material for: The lncRNA SNHG26 drives the inflammatory-to-proliferative state transition of keratinocyte progenitor cells during wound healing
Source: Nat Commun. 2024 Oct 5;15:8637. doi: 10.1038/s41467-024-52783-8 (PMC11452505; doi:10.1038/s41467-024-52783-8)
Supplement: Supplementary file 14 — Source Data [file 41467_2024_52783_MOESM14_ESM.xlsx]

## Sheet: Figure 1
Figure 1B							Figure 1D						Figure 1E						Figure 1F
																			EPI CD45-
	IL6	CCL20	Pro	Migr			Skin	NW1	NW7	NW30			Skin	NW3	NW7	NW10				Rep 1	Rep 2	Rep 3	Rep 4	Rep 5
CRNDE	0.40489	0.188625	0.603855	-0.242163		Rep 1	1.15	0.97	3.32	0.8		Rep 1	1.41018	2.05079	3.30142	1.91201			Skin	0.72	1	1.04	1.25	0.99
EIF1B-AS1	0.123887	-0.27056	-0.11886	-0.335218		Rep 2	1.09	1.78	4.11	0.92		Rep 2	1.22659	1.38581	1.98218	0.720009			Wound	36.77	14.92	23.33	20.89	42.39
EMX2OS	0.1307	-0.13014	0.0641178	-0.283423		Rep 3	0.52	1.92	9.96	2.16		Rep 3	1.23996	1.79227	3.02952	2.0923
GAS5	0.208477	-0.120259	0.447094	-0.214059		Rep 4	0.84	2.06	2.97	0.29		Rep 4	0.545439	2.3415	4.70791	0.570022			EPI CD45+
LOC101929709	0.262502	0.0250765	-0.25953	-0.3616		Rep 5	0.78	3.96	1.73	1.1		Rep 5	0.580705	2.00931	4.14418	0.95733				Rep 1	Rep 2	Rep 3	Rep 4	Rep 5
MALAT1	0.474506	0.175903	0.418083	0.161934			1.62	2.59											Skin	1.94	0.56	1.96	2.62	0.77
MEG3	0.153111	-0.0786825	0.561028	-0.097522															Wound	2.42	2.72	2.43	6.67	5.99
MIR22HG	0.38281	-0.105233	0.595738	0.103435
NEAT1	0.305696	-0.039686	0.255562	0.122137															Derm CD90+
NOP14-AS1	-0.040108	-0.092893	0.223303	-0.0197843																Rep 1	Rep 2	Rep 3	Rep 4	Rep 5
PVT1	-0.01192	-0.180085	-0.0376865	-0.21044															Skin	1.23	2.08	1.72	0.79	1.58
RMRP2	0.498847	0.779971	0.256151	0.849441															Wound	5.29	4.92	2.58	5.31	3.78
SNHG1	0.0564135	-0.231605	-0.0897142	-0.445198
SNHG12	0.18461	-0.097809	0.428648	0.179311															Derm CD68+
SNHG15	0.337897	-0.57668	0.259167	0.103463																Rep 1	Rep 2	Rep 3	Rep 4	Rep 5
SNHG26	0.854089	1.15849	-0.31836	-0.705376															Skin	2.22	0.93	0.7	0.49	1.48
SNHG6	0.210792	0.22581	-0.297054	-0.504452															Wound	6.33	2.28	3.96	5.75	5.04
SOX9-AS1	0.0274195	-0.0654555	0.0211203	-0.620011
WDFY3-AS2	0.000992	-0.46303	-0.0329288	-0.793352															Derm CD3+
ZFAS1	0.0171945	-0.17571	-0.0126675	-0.17866																Rep 1	Rep 2	Rep 3	Rep 4	Rep 5
																			Skin	1.12	1.55	3.03	2.39	1.73
																			Wound	3.94	3.39	2.27	3.86	4.05
Figure 1I								Figure 1K
									Nucleus			Cytoplasm
									Rep 1	Rep 2	Rep 3	Rep 1	Rep 2	Rep 3
								AC1	41.55	104.53	124.65	6.61	16.14	6.53
								MALAT1	59.92	111.35	119.76	1.33	4.45	3.2
								HPRT	25.73	31.66	28.38	72.84	73.75	67.63

## Sheet: Figure 2
Figure 2A								Figure 2B
Healing rate								Healing rate
	WT			SNHG26 KO						Ctrl-ASO			Snhg26-KO
	Mean	SD	N	Mean	SD	N				Mean	SD	N	Mean	SD	N
Day0	0	0	6	0	0	5			Day0	0	0	5	0	0	5
Day1	42.24	10.2	6	30.88	16.29	5			Day2	38.85	8.76	5	30.85	5.18	5
Day2	61.23	6.17	6	44.38	13.07	5			Day4	53	6.34	5	42.23	4.52	5
Day3	71.86	6.2	6	57.8	11.17	5			Day5	60.72	4.3	5	54.08	8.86	5
Day4	80.81	2.51	6	64.48	14.67	5			Day6	68.66	7.64	5	60.11	5.47	5
Day5	89.12	1.94	6	76.42	12.65	5
Day6	95.02	3.64	6	84.39	9.25	5
									Constant k
Constant k										Ctrl-ASO	Snhg26-KO
		WT	SNHG26 KO							0.24	0.23
		0.56	0.25							0.27	0.18
		0.46	0.23							0.31	0.21
		0.44	0.29							0.41	0.16
		0.38	0.33							0.3	0.23
		0.48	0.34
		0.57
Figure 2E.
Sprr1b
	WT					KO
	Rep 1	Rep 2	Rep 3	Rep 4	Rep 5	Rep 1	Rep 2	Rep 3	Rep 4	Rep 5
Skin	0.46	0.87	1.04	0.46	2.18	0.22	0.67	0.11	0.45	0.27
Wound	13.75	10.34	27.6	10.92	16.66	14.32	5.03	10.51	7.1	4.13
Krt16
	WT					KO
	Rep 1	Rep 2	Rep 3	Rep 4	Rep 5	Rep 1	Rep 2	Rep 3	Rep 4	Rep 5
Skin	0.86	0.83	1.3	0.47	1.54	0.22	0.63	0.14	0.66	0.2
Wound	45.36	62.8	108.34	57.74	63.88	51.39	15.4	35.77	29.91	35.91
Figure 2F
	WT	KO
Rep 1	0.08	0.1
Rep 2	0.13	0.13
Rep 3	0.17	0.11
Rep 4	0.18	0.11
Rep 5	0.18	0.09
Rep 6	0.17	0.11
Rep 7	0.1	0.07
Rep 8	0.12	0.06
Figure 2G
Il6
	WT					KO
	Rep 1	Rep 2	Rep 3	Rep 4	Rep 5	Rep 1	Rep 2	Rep 3	Rep 4	Rep 5
Skin	1.19	0.52	0.91	0.79	1.6	0.93	0.52	0.63	1.38	1.01
Wound	2.39	3.82	2.63	1.82	1.84	3.7	4.94	5.09	4.11	5.36
IL1b
	WT					KO
	Rep 1	Rep 2	Rep 3	Rep 4	Rep 5	Rep 1	Rep 2	Rep 3	Rep 4	Rep 5
	1.87	1.06	0.64	0.49	0.93	0.26	0.43	0.11	0.6	1.01
	75.07	37.07	30.44	111.42	40.57	60.75	143.73	126.86	152.35	109.47
Figure 2H
	WT	KO
Rep 1	592.59	1135.8
Rep 2	488.89	938.27
Rep 3	246.91	790.12
Rep 4	340.74	740.74

## Sheet: Figure 3
Figure 3D
		Skin WT	Skin KO		Wound WT	Wound KO
	BAS_1	20.67	18.63		11.41	9.86
	BAS2	3.15	2.8		3.39	1.15
	BAS3	0.05	0.17		8.45	4.02
	BAS4	6.81	6.8		0.63	6.5
	SPI_1	12.91	15.69		13.11	11.04
	GRAU	6.81	7.55		5.26	2.33
	HF_1	7.12	7.86		6.46	11.81
	HF_2	5.91	8.07		4.76	5.22
	HF-3	4.09	4.77		9.08	5.24
	HF-inner 17	0.96	1.51		1.83	1.41
	MELAN	0.84	0.64		0.87	0.99
	FB_1	5.83	4.9		11.48	12.65
	FB_2	9.31	6.15		5.41	3.81
	FB-3	3.12	3.48		1.65	1.31
	SG	1.7	2.01		1.37	1.71
	EC-1	1.64	1.44		1.28	1.35
	EC2	0.03	0.13		1.54	1.18
	MUS1	0.68	0.59		1.7	1.61
	MU-2	0.19	0.3		0.74	0.51
	MAC	2.6	2.42		6.19	11.04
	CD4T	1.13	0.91		1.22	1.97
	gdT	3.38	2.23		1.76	2.33
	LC	1.07	0.93		0.41	0.98

## Sheet: Figure 4B
		IL6	IL8	CCL20
	Ctrl-ASO Rep1	0.88	1.08	1.06
	Ctrl-ASO Rep2	1.18	1.06	1.77
	Ctrl-ASO Rep3	0.95	0.8	0.46
	Ctrl-ASO Rep4	0.98	1.05	0.72
	SNHG26-ASO Rep1	25.62	3.21	6
	SNHG26-ASO Rep2	25.25	3.22	5.36
	SNHG26-ASO Rep3	30.26	3.61	4.01
	SNHG26-ASO Rep4	29.1	4.52	4.77
	Ctrl-ASO+TNF Rep1	4.89	53.36	3.55
	Ctrl-ASO+TNF Rep2	5.04	51.33	2.88
	Ctrl-ASO+TNF Rep3	4.8	39.31	2.31
	Ctrl-ASO+TNF Rep4	4.74	44.68	4.71
	SNHG26-ASO+TNF Rep1	113.86	197.63	13.7
	SNHG26-ASO+TNF Rep2	105.57	225.61	16.43
	SNHG26-ASO+TNF Rep3	93	196.95	9.78
	SNHG26-ASO+TNF Rep4	107.57	230.51	12.49

## Sheet: Figure 4C
			IL6	IL8	CCL20
		Sno-vector-Rep1	0.9	0.87	0.82
		Sno-vector-Rep2	1.18	1.15	1.09
		Sno-vector-Rep3	0.92	0.97	1.06
		Sno-SNHG26-Rep1	0.66	0.47	0.68
		Sno-SNHG26-Rep2	0.67	0.57	0.72
		Sno-SNHG26-Rep3	0.74	0.46	0.8
		Sno-vector+TNF-Rep1	14.79	70.8	73.37
		Sno-vector+TNF-Rep2	16.24	78.07	96.58
		Sno-vector+TNF-Rep3	15.5	77.96	85.27
		Sno-SNHG26+TNF-Rep1	10.47	52.63	56.16
		Sno-SNHG26+TNF-Rep2	9.58	46.56	59.03
		Sno-SNHG26+TNF-Rep3	11.42	54.14	58.48

## Sheet: Figure 4D
	Ctrl-ASO						SNHG26-ASO
		Rep1	Rep2	Rep3	Rep4		Rep1	Rep2	Rep3	Rep4
	0h	0	0	0	0		0	0	0	0
	2h	0.65	0.75	0.92	0.74		0.32	0.46	-0.07	0.86
	4h	4.52	3.19	5.99	7.25		2.18	3.32	2.87	4.6
	6h	15.21	12.96	17.21	19.73		7.2	10.88	9.11	12.8
	8h	28.04	25.72	30.56	33.36		13.34	18.72	16.88	21.85
	10h	40.99	36.83	42.37	45.28		19.2	26.33	25.12	30.53
	12h	52.04	46.06	56.43	53.28		25.18	33.57	34	38.19
	14h	60.11	55.59	67.31	60.59		31.56	39.39	41.17	44.92
	16h	67.65	63.38	75.06	69.12		36.79	45.16	48.26	51.61
	18h	75.25	72.87	82.03	76.55		42.47	49.37	53.69	56.87
	20h	81.46	77.59	80.21	87.35		46.76	53.5	60.13	61.86
	22h	87.78	79.94	89.27	86.26		50.54	57.41	65.32	67.29
	24h	89.53	84.53	92.77	95.8		55.68	63.91	71.63	72.96
	26h	93.25	92.53	88.67	92.86		57.69	66.1	74.01	75.69
	28h	93.68	90.78	98.69	95.15		61.24	70.02	78.35	78.44
	30h	95.53	98.32	91.46	98.95		65.6	73.73	82.93	81.92
	32h	97.52	99.02	92.09	98.19		68.8	77.68	86.53	84.5
	34h	99.22	96.62	93.4	99.43		71.67	80.02	89.98	87.39
	wound healing rate constant k
		Ctrl-ASO	SNHG26-ASO
		0.04	0.01
		0.03	0.02
		0.06	0.01
		0.05	0.02

## Sheet: Figure 4E-K
Figure 4E					Figure 4F				Figure 4G					Figure 4I				Figure 4K
	Ctrl-ASO	SNHG26-ASO					healing rate									Ex vivo healing rate				Ex vivo healing rate
Rep1	103.89	66.74			18H	Snovector-rep1	37.65				Sno-vector	Sno-SNHG26		Day3	Ctrl-ASO Rep1	20.14		Day3	Sno-vector Rep1	6.02
Rep2	94.01	57.58			18H	Snovector-rep2	41.69			rep1	110.48	237.93		Day3	Ctrl-ASO Rep2	56.53		Day3	Sno-vector Rep2	5.62
Rep3	81.59	60.38			18H	Snovector-rep3	33.12			rep2	90.51	272.88		Day3	Ctrl-ASO Rep3	34.7		Day3	Sno-vector Rep3	5.99
Rep4	100.22	67.63			18H	Snovector-rep4	38.25			rep3	99	265.39
Rep5	98.12	62.29			18H	Snovector-rep5	36.89							Day3	SNHG26-ASO Rep1	27.71		Day3	Sno-SNHG26 Rep1	15.42
Rep6	122.19	59.81												Day3	SNHG26-ASO Rep2	48.52		Day3	Sno-SNHG26 Rep2	14.2
					18H	Sno-SNHG26-rep1	61.57							Day3	SNHG26-ASO Rep3	10.42		Day3	Sno-SNHG26 Rep3	10.64
					18H	Sno-SNHG26-rep2	68.58
					18H	Sno-SNHG26-rep3	55.49							Day5	Ctrl-ASO Rep1	73.9		Day5	Sno-vector Rep1	7.14
					18H	Sno-SNHG26-rep4	64.12							Day5	Ctrl-ASO Rep2	99.08		Day5	Sno-vector Rep2	5.75
					18H	Sno-SNHG26-rep5	59.64							Day5	Ctrl-ASO Rep3	54.84		Day5	Sno-vector Rep3	6.11
														Day5	SNHG26-ASO Rep1	22.11		Day5	Sno-SNHG26 Rep1	18.55
					27h	Snovector-rep1	55.69							Day5	SNHG26-ASO Rep2	45.09		Day5	Sno-SNHG26 Rep2	22.66
					27h	Snovector-rep2	51.12							Day5	SNHG26-ASO Rep3	19.34		Day5	Sno-SNHG26 Rep3	8.98
					27h	Snovector-rep3	57.64
					27h	Snovector-rep4	53.47
					27h	Snovector-rep5	60.23
					27h	Sno-SNHG26-rep1	81.12
					27h	Sno-SNHG26-rep2	75.21
					27h	Sno-SNHG26-rep3	83.49
					27h	Sno-SNHG26-rep4	86.51
					27h	Sno-SNHG26-rep5	78.29

## Sheet: Figure 5B-C
Figure 5B								Figure 5C

## Sheet: Figure 5E-J
Figure 5E							Figrue 5F					Figure 5H
IgG		SNHG26	GAPDH	18s Rrna	MALAT1				ILF2 expression				Jun
	Rep1	1.34	0.19	0.31	0.24			Skin-Rep1	0.57			Ctrl-ASO-Rep1	4.66
	Rep2	1.1	0.19	0.24	0.18			Skin-Rep2	0.74			Ctrl-ASO-Rep2	0.85
	Rep3	1.21	0.19	0.25	0.28			Skin-Rep3	1.19			Ctrl-ASO-Rep3	1.07
								Skin-Rep4	1.18
Anti-ILF2	Rep1	4.79	0.42	0.63	0.15			Skin-Rep5	1.27			SNHG26-ASO-Rep1	6.06
	Rep2	5.69	0.19	0.26	0.31			Skin-Rep6	0.85			SNHG26-ASO-Rep2	11.69
	Rep3	5.93	0.35	0.39	0.21			Skin-Rep7	1.21			SNHG26-ASO-Rep3	12.2
								NW1-Rep1	3.45
								NW1-Rep2	1.92
Figure 5I				Figure 5J				NW1-Rep3	2.18
	Jun				Jun			NW1-Rep4	2.7
TNF-Ctrl-Rep1	3.76			siCtrl-Rep1	0.67			NW1-Rep5	2.83
TNF-Ctrl-Rep2	1.56			siCtrl-Rep2	1.16			NW1-Rep6	1.84
TNF-Ctrl-Rep3	2.15			siCtrl-Rep3	1.17			NW1-Rep7	3.73
					0
TNF-15min-Rep1	5.37			siILF2-Rep1	0.16			NW7-Rep1	2.27
TNF-15min-Rep2	4.03			siILF2-Rep2	0.03			NW7-Rep2	1.02
TNF-15min-Rep3	3.65			siILF2-Rep3	0.11			NW7-Rep3	1.32
					0			NW7-Rep4	1.69
TNF-30min-Rep1	24.57			siCtrl+TNF-Rep1	5.24			NW7-Rep5	1.17
TNF-30min-Rep2	20.75			siCtrl+TNF-Rep2	7.46			NW7-Rep6	1.34
TNF-30min-Rep3	22.48			siCtrl+TNF-Rep3	10.19			NW7-Rep7	1.66
					0
TNF-60min-Rep1	12.09			siILF2+TNF-Rep1	1.44
TNF-60min-Rep2	10.25			siILF2+TNF-Rep2	0.35
TNF-60min-Rep3	9.84			siILF2+TNF-Rep3	1.47

## Sheet: Figure 5K
Figure 5K

[truncated: 15 more sheets: Figure 5N, Figure 5O-Q, Figure 6, Figure 7, Figure S3A-I, Figure S3J-O, Figure S4, Figure S5, Figure S9A-G , Figure S9J-R, Figure S10, Figure S11, Figure S12C, Figure S13, Figure S14]
